# Supplementary material for: Electrochemical Sensing Platform Based on Metal Nanoparticles for Epinephrine and Serotonin
Source: Biosensors (Basel). 2023 Aug 1;13(8):781. doi: 10.3390/bios13080781 (PMC10452149; doi:10.3390/bios13080781)
Supplement: Supplementary file 1 [file biosensors-13-00781-s001.zip]

Archive with 1 entries (1 files):
- biosensors-2508972-supplementary.pdf
